# Supplementary material for: Proteomic Analysis of Human Macrophages Overexpressing Angiotensin-Converting Enzyme
Source: Int J Mol Sci. 2024 Jun 27;25(13):7055. doi: 10.3390/ijms25137055 (PMC11240931; doi:10.3390/ijms25137055)
Supplement: Supplementary file 1 [file ijms-25-07055-s001.zip]

Archive with 4 entries (4 files):
- Figure S1_Workflow.tiff
- Figure S2_PCA_300dpi.png
- Figure S3_ACE Ttest.tiff
- Figure S4_Test Comparisons.tiff
